# Supplementary material for: Catalysis of the Thermal Decomposition of Transition Metal Nitrate Hydrates by Poly(vinylidene difluoride)
Source: Polymers (Basel). 2021 Sep 15;13(18):3112. doi: 10.3390/polym13183112 (PMC8467513; doi:10.3390/polym13183112)
Supplement: Supplementary file 1 [file polymers-13-03112-s001.zip]

Archive with 1 entries (1 files):
- polymers-1378675-supplementary.pdf
